# Supplementary material for: Influence of Two Hexose Transporters on Substrate Affinity and Pathogenicity in Magnaporthe oryzae
Source: Microorganisms. 2024 Mar 28;12(4):681. doi: 10.3390/microorganisms12040681 (PMC11052475; doi:10.3390/microorganisms12040681)
Supplement: Supplementary file 1 [file microorganisms-12-00681-s001.zip]

Archive with 1 entries (1 files):
- microorganisms-2903835-supplementary.pdf
